# Supplementary material for: Fibroblasts Mediate Ectopic Bone Formation of Calcium Phosphate Ceramics
Source: Materials (Basel). 2022 Mar 31;15(7):2569. doi: 10.3390/ma15072569 (PMC9000332; doi:10.3390/ma15072569)
Supplement: Supplementary file 1 [file materials-15-02569-s001.zip]

Archive with 1 entries (1 files):
- materials-1616919-supplementary.pdf
